# Supplementary material for: Procalcitonin as a Potential Biomarker in the Study of Babesiosis Caused by B. microti
Source: Pathogens. 2022 Oct 23;11(11):1222. doi: 10.3390/pathogens11111222 (PMC9698394; doi:10.3390/pathogens11111222)
Supplement: Supplementary file 1 [file pathogens-11-01222-s001.zip]

Archive with 1 entries (1 files):
- pathogens-1930247-supplementary.xlsx
