# Supplementary material for: Procalcitonin as a Potential Biomarker in the Study of Babesiosis Caused by B. microti
Source: Pathogens. 2022 Oct 23;11(11):1222. doi: 10.3390/pathogens11111222 (PMC9698394; doi:10.3390/pathogens11111222)
Supplement: Supplementary file 1 [file pathogens-11-01222-s001.zip › pathogens-1930247-supplementary.xlsx]

## Sheet: S1
id	infectionstatus	gender	race	ageyears	admitted	daysinhospital	icuadmission	htn	diabetes	cardiachistory	chronichematologicdisease	cancerhistory	ckd	chroniclungdisease	liverdisease	autoimmunedisease	immunocompromised	hivstatus	hxofsplenectomy	maximumtemperaturec	maxparasitemia	daysofparasitemia	hbgdl	wbckul	pltkul	creatininemgdl	gfr	altiul	astiul	totalbilirubinmgdl	indirectbilirubinmgdl	directbilirubinmgdl	alkphosiul	ldh	haptoglobin	procalcitoninngml	log10maxparasitemia	log10daysofparasitemia	log10hbgdl	log10wbckul	log10creatininemgdl	log10totalbilirubinmgdl	log10indirectbilirubinmgdl	log10directbilirubinmgdl	log10procalcitoninngml
1	0	1	3	41	1	4	0	0	0	0	0	0	0	0	0	0	0	0	0	38.8	0.5	2	11.9	5.59	54	1.02	92	71	53	0.9	0.7	0.2	77	448	8.1	0.84	-0.30103	0.30103	1.07555	0.747412	0.00860017	-0.0457575	-0.154902	-0.69897	-0.0757207
2	0	1	1	62	1	6	0	0	0	1	0	0	0	0	0	1	1	2	0	38.2	1.4	4	11.2	2.62	65	1.95	36	27	42	0.9	0.7	0.2	42	269	8.2	0.23	0.146128	0.60206	1.04922	0.418301	0.290035	-0.0457575	-0.154902	-0.69897	-0.638272
3	0	1	1	62	1	4	0	0	1	1	0	0	0	0	0	0	0	0	0	38.2	1.3	4	13.6	6.05	116	0.86	94	38	41	0.9	0.6	0.3	86	315	7.6	0.43	0.113943	0.60206	1.13354	0.781755	-0.0655015	-0.0457575	-0.221849	-0.522879	-0.366532
4	0	2	3	62	1	8	1	1	1	0	0	0	0	0	0	0	0	2	0	36.6	3.9	5	5.4	15.23	112	2.3	22	18	58	8	0.9	7.1	75	1062	8	10.5	0.591065	0.69897	0.732394	1.1827	0.361728	0.90309	-0.0457575	0.851258	1.02119
5	0	1	3	76	1	90	1	0	0	0	0	0	0	1	0	1	0	0	0	38.9	12.2	10	9.3	12.75	51	0.9	83	75	95	11.5	4.7	6.8	207	977	7.6	1.33	1.08636	1	0.968483	1.10551	-0.0457575	1.0607	0.672098	0.832509	0.123852
6	0	2	1	71	1	3	0	0	0	0	1	1	0	0	0	0	0	0	0	39.4	0.4	4	11.6	5.7	70	0.61	60	21	19	1.1	0.9	0.2	81			0.13	-0.39794	0.60206	1.06446	0.755875	-0.21467	0.0413927	-0.0457575	-0.69897	-0.886057
7	0	2	3	58	1	4	0	1	1	0	1	0	0	0	0	0	1	0	0	36.7	1.7	4	11.1	6.6	48	0.46	60	81	48	1.2	0.9	0.3	103			0.13	0.230449	0.60206	1.04532	0.819544	-0.337242	0.0791812	-0.0457575	-0.522879	-0.886057
8	0	2	1	85	1	6	1	1	0	1	0	0	0	1	0	0	0	0	0	98.2	0.3	4	11.5	4.8	76	0.77	60	29	34	1.3	0.9	0.4	67	256	15	0.25	-0.522879	0.60206	1.0607	0.681241	-0.113509	0.113943	-0.0457575	-0.39794	-0.60206
9	0	1	3	48	1	1	0	0	0	0	0	0	1	0	0	0	1	0	0	37.9	1.8	1	6.2	3.6	73	2.46	30	28	36	1	0.7	0.3	66			0.93	0.255273	0	0.792392	0.556302	0.390935	0	-0.154902	-0.522879	-0.0315171
10	0	1	1	72	0	0	0	1	0	0	0	0	0	0	0	0	0	0	0	38	0.4	1	10.7	1.9	60	0.84	60	35	33	0.8	0.6	0.2	76			0.27	-0.39794	0	1.02938	0.278754	-0.0757207	-0.09691	-0.221849	-0.69897	-0.568636
11	0	1	3	44	1	4	0	1	1	0	0	0	0	0	0	0	1	0	0	39.23	0.8	4	12.6	3.9	78	0.51	60	41	23	1.1	0.7	0.4	68	553		1.79	-0.09691	0.60206	1.10037	0.591065	-0.29243	0.0413927	-0.154902	-0.39794	0.252853
12	0	1	1	79	1	2	0	1	0	1	0	0	0	0	0	0	0	0	0	39.4	0.6	2	13.8	5.7	57	1.15	60	46	50	2.6	1.59	1.01	68			0.62	-0.221849	0.30103	1.13988	0.755875	0.0606978	0.414973	0.201397	0.00432137	-0.207608
13	0	1	1	67	1	1	0	0	0	0	0	0	0	0	0	0	0	0	0	38.2	1.5	3	12.8	8.4	114	1.08	60	36	37	1.5	1.25	0.25	73			0.49	0.176091	0.477121	1.10721	0.924279	0.0334238	0.176091	0.09691	-0.60206	-0.309804
14	0	2	1	66	0	0	0	1	0	0	0	0	0	0	0	0	0	0	0	38	0.2	1	10.9	5.9	145	0.79	78	106	97	1.5	1.18	0.32	80	279		0.12	-0.69897	0	1.03743	0.770852	-0.102373	0.176091	0.071882	-0.49485	-0.920819
15	0	2	3	70	1	4	0	1	1	0	0	0	0	0	0	0	1	0	0	38.4	1.8	2	12.2	6.6	70	0.8	75	17	17	1.3	1.09	0.21	86			0.5	0.255273	0.30103	1.08636	0.819544	-0.09691	0.113943	0.0374265	-0.677781	-0.30103
16	0	1	3	42	1	9	1	0	0	0	0	0	0	0	0	0	0	0	0	38.4	3.6	4	7.6	3.6	53	0.97	95	132	272	1.8	1.04	0.76	182	949	8.1	1.69	0.556302	0.60206	0.880814	0.556302	-0.0132283	0.255273	0.0170333	-0.119186	0.227887
17	0	1	3	40	0	0	0	0	0	0	0	0	0	0	0	0	0	0	0	39.4	2	1	13.9	7.1	132	0.92	103	83	99	1.8	1.37	0.43	108			0.6	0.30103	0	1.14301	0.851258	-0.0362122	0.255273	0.136721	-0.366532	-0.221849
18	0	1	1	81	1	2	0	1	1	1	0	0	0	0	0	0	1	0	0	39.3	1.8	3	12.8	6.4	88	2.04	30	50	42	1.5	1.12	0.38	57			0.59	0.255273	0.477121	1.10721	0.80618	0.30963	0.176091	0.049218	-0.420216	-0.229148
19	0	1	1	83	1	2	0	1	0	1	0	1	0	0	0	0	0	0	0	38.2	0.1	3	13.6	3.2	80	0.55	96	18	32	1.2	0.93	0.27	1128			0.11	-1	0.477121	1.13354	0.50515	-0.259637	0.0791812	-0.0315171	-0.568636	-0.958607
20	0	1	1	77	1	2	0	1	0	0	0	0	0	0	0	0	0	0	0	39.7	1.4	2	12.9	5.4	84	0.88	82	33	34	1	0.77	0.23	48			0.15	0.146128	0.30103	1.11059	0.732394	-0.0555173	0	-0.113509	-0.638272	-0.823909
21	0	2	1	89	1	6	0	1	1	1	0	0	1	0	0	0	1	0	0	37.5	1.5	6	11.6	7.5	132	0.81	64	44	76	2	1.27	0.73	174	371	15	3.28	0.176091	0.778151	1.06446	0.875061	-0.091515	0.30103	0.103804	-0.136677	0.515874
22	0	2	3	74	1	1	0	0	0	0	0	0	0	0	0	0	0	0	0	37	1	2	12.2	8.3	126	0.4	120	213	270	1.5	0.84	0.66	87			0.53	0	0.30103	1.08636	0.919078	-0.39794	0.176091	-0.0757207	-0.180456	-0.275724
23	0	2	3	42	0	0	0	0	0	0	0	0	0	0	0	0	0	0	0	39.1	0.7	1	12.2	6.1	97	1.04	88	55	52	0.8	0.59	0.21	54			0.29	-0.154902	0	1.08636	0.78533	0.0170333	-0.09691	-0.229148	-0.677781	-0.537602
24	0	1	1	62	1	4	1	0	0	0	0	1	0	1	1	0	0	0	0	37.9	8	4	13.7	6.5	83	0.96	60	37	62	1.8	1.1	0.7	100	655	15	0.69	0.90309	0.60206	1.13672	0.812913	-0.0177288	0.255273	0.0413927	-0.154902	-0.161151
25	0	1	1	62	1	6	1	0	0	0	0	0	0	0	0	0	0	0	0	39.2	0.5	5	12.6	3.2	70	0.96	60	170	158	5	3.8	1.2	210	564	15	0.25	-0.30103	0.69897	1.10037	0.50515	-0.0177288	0.69897	0.579784	0.0791812	-0.60206
26	1	1	3	87	1	5	0	0	0	0	0	0	0	1	0	0	0	2	0	38.2	0.6	1	12.5	5.15	52	0.88	86	26	38	1.1	0.9	0.2	112			0.15	-0.221849	0	1.09691	0.711807	-0.0555173	0.0413927	-0.0457575	-0.69897	-0.823909
27	1	1	4	84	1	9	0	0	0	0	0	1	0	0	0	0	0	0	0	39.2	0.7	2	10.7	5.41	129	1.28	51	121	100	1.2	0.6	0.6	121	393	7.6	0.48	-0.154902	0.30103	1.02938	0.733197	0.10721	0.0791812	-0.221849	-0.221849	-0.318759
28	1	1	1	93	1	8	1	1	0	1	0	0	0	1	0	0	0	2	0	37.7	5.8	4	12.6	7.56	38	0.61	78	31	46	2.8	2.3	0.5	74	406	7.3	1.22	0.763428	0.60206	1.10037	0.878522	-0.21467	0.447158	0.361728	-0.30103	0.0863598
29	1	2	1	57	1	4	0	0	0	0	0	0	0	1	0	0	0	0	0	38.9	3.8	4	10.4	3.2	78	0.42	60	23	37	0.8	0.5	0.3	69	634		0.09	0.579784	0.60206	1.01703	0.50515	-0.376751	-0.09691	-0.30103	-0.522879	-1.04576
30	1	1	1	47	1	9	0	0	0	0	0	0	0	0	0	1	1	0	1	39.2	16.2	9	14.4	9.2	71	0.79	60	26	47	3.3	2.7	0.6	56	690		0.72	1.20951	0.954243	1.15836	0.963788	-0.102373	0.518514	0.431364	-0.221849	-0.142668
31	1	1	3	82	1	7	1	0	0	0	0	0	0	0	0	0	0	0	0	38.9	13.2	8	14.6	8.3	47	0.99	70	14	35	2	1.54	0.46	143	806	15	4.02	1.12057	0.90309	1.16435	0.919078	-0.00436481	0.30103	0.187521	-0.337242	0.604226
32	1	2	1	73	1	8	0	0	0	0	0	0	0	0	0	0	0	0	0	39.5	1.2	5	7.6	24.8	28	1.13	50	16	38	1.6	0.92	0.68	59	456	15	1.56	0.0791812	0.69897	0.880814	1.39445	0.0530784	0.20412	-0.0362122	-0.167491	0.193125
33	1	2	1	68	1	3	0	0	0	0	0	0	0	0	0	0	0	0	0	39.4	0.4	4	12	6.1	71	0.69	89	43	49	0.8	0.62	0.18	48	656		0.14	-0.39794	0.60206	1.07918	0.78533	-0.161151	-0.09691	-0.207608	-0.744727	-0.853872
